# Supplementary material for: Multilayer Thin-Film Optical Filters for Reflectance-Based Malaria Diagnostics
Source: Micromachines (Basel). 2021 Jul 28;12(8):890. doi: 10.3390/mi12080890 (PMC8398211; doi:10.3390/mi12080890)
Supplement: Supplementary file 1 [file micromachines-12-00890-s001.zip]

Archive with 1 entries (1 files):
- micromachines-1314300-supplementary.pdf
